# Supplementary material for: Multitask learning improves prediction of cancer drug sensitivity
Source: Sci Rep. 2016 Aug 23;6:31619. doi: 10.1038/srep31619 (PMC4994023; doi:10.1038/srep31619)
Supplement: Supplementary Table S1 [file srep31619-s2.xls]

## Sheet: PositiveWeightGeneCluster
GOBPID	Pvalue	OddsRatio	Term
GO:0044774	4.78161e-06	8.46563	mitotic DNA integrity checkpoint
GO:0072401	4.83225e-06	19.9672	signal transduction involved in DNA integrity checkpoint
GO:0072413	4.83225e-06	19.9672	signal transduction involved in mitotic cell cycle checkpoint
GO:1902402	4.83225e-06	19.9672	signal transduction involved in mitotic DNA damage checkpoint
GO:0006139	5.34398e-06	1.82009	nucleobase-containing compound metabolic process
GO:0006977	8.23987e-06	19.19	DNA damage response, signal transduction by p53 class mediator resulting in cell cycle arrest
GO:1902400	8.23987e-06	19.19	intracellular signal transduction involved in G1 DNA damage checkpoint
GO:0010467	1.7404e-05	1.61258	gene expression
GO:1901991	2.23277e-05	3.27036	negative regulation of mitotic cell cycle phase transition
GO:0051436	5.08351e-05	9.58896	negative regulation of ubiquitin-protein ligase activity involved in mitotic cell cycle
GO:0000209	5.09518e-05	3.54691	protein polyubiquitination
GO:0031145	5.31601e-05	7.16562	anaphase-promoting complex-dependent proteasomal ubiquitin-dependent protein catabolic process
GO:0016071	6.11689e-05	7.13666	mRNA metabolic process
GO:0006521	8.34948e-05	9.20096	regulation of cellular amino acid metabolic process
GO:0031571	8.52888e-05	6.90637	mitotic G1 DNA damage checkpoint
GO:0051437	8.52888e-05	6.90637	positive regulation of ubiquitin-protein ligase activity involved in mitotic cell cycle
GO:0000184	8.87753e-05	4.48522	nuclear-transcribed mRNA catabolic process, nonsense-mediated decay
GO:0071156	0.000124161	5.56534	regulation of cell cycle arrest
GO:0002479	0.000136369	6.64737	antigen processing and presentation of exogenous peptide antigen via MHC class I, TAP-dependent
GO:0007346	0.000150813	2.12657	regulation of mitotic cell cycle
GO:0006511	0.000198028	2.1005	ubiquitin-dependent protein catabolic process
GO:0051352	0.000217253	6.38862	negative regulation of ligase activity
GO:0072331	0.000246414	3.07932	signal transduction by p53 class mediator
GO:0002474	0.000252422	4.60512	antigen processing and presentation of peptide antigen via MHC class I
GO:0006402	0.000260193	2.95202	mRNA catabolic process
GO:0019882	0.000286127	2.43773	antigen processing and presentation
GO:0090068	0.000287946	2.60263	positive regulation of cell cycle process
GO:0000077	0.000305718	3.33204	DNA damage checkpoint
GO:0051351	0.000308244	4.09482	positive regulation of ligase activity
GO:0019083	0.000404718	3.45734	viral transcription
GO:0006415	0.000468393	4.98239	translational termination
GO:1901987	0.000472913	2.21604	regulation of cell cycle phase transition
GO:0010948	0.00050246	2.27842	negative regulation of cell cycle process
GO:0010522	0.000551117	12.999	regulation of calcium ion transport into cytosol
GO:0043632	0.000622733	1.9352	modification-dependent macromolecule catabolic process
GO:0042770	0.000640341	3.1581	signal transduction in response to DNA damage
GO:0044033	0.000679685	2.99694	multi-organism metabolic process
GO:0016568	0.000707764	1.89259	chromatin modification
GO:0051276	0.000785952	1.64293	chromosome organization
GO:0034654	0.000952714	1.27811	nucleobase-containing compound biosynthetic process
GO:0043241	0.00103338	2.60228	protein complex disassembly
GO:0044265	0.00121901	2.02491	cellular macromolecule catabolic process
GO:0006807	0.00142806	1.31901	nitrogen compound metabolic process
GO:0010498	0.00163617	2.15585	proteasomal protein catabolic process
GO:0006414	0.00167135	3.28523	translational elongation
GO:0046631	0.00169553	4.40113	alpha-beta T cell activation
GO:0009059	0.00185238	1.24108	macromolecule biosynthetic process
GO:0000375	0.00196975	2.55949	RNA splicing, via transesterification reactions
GO:0000398	0.00196975	2.55949	mRNA splicing, via spliceosome
GO:0006413	0.0021689	3.45902	translational initiation
GO:0000075	0.002379	2.26759	cell cycle checkpoint
GO:0035601	0.00255497	10.6897	protein deacylation
GO:0043367	0.00255497	10.6897	CD4-positive, alpha-beta T cell differentiation
GO:0044257	0.00312735	1.69578	cellular protein catabolic process
GO:0051438	0.00363803	2.87276	regulation of ubiquitin-protein transferase activity
GO:0016070	0.00366078	1.24921	RNA metabolic process
GO:2000045	0.003757	2.50967	regulation of G1/S transition of mitotic cell cycle
GO:0009987	0.00381157	1.33884	cellular process
GO:0016032	0.00402013	1.70404	viral process
GO:0042180	0.0040957	2.09146	cellular ketone metabolic process
GO:0097193	0.00434533	1.95737	intrinsic apoptotic signaling pathway
GO:0002478	0.00463756	2.20019	antigen processing and presentation of exogenous peptide antigen
GO:0051283	0.0049905	4.58433	negative regulation of sequestering of calcium ion
GO:0051781	0.0049905	4.58433	positive regulation of cell division
GO:0044419	0.00505799	1.4538	interspecies interaction between organisms
GO:0006913	0.00512063	1.7226	nucleocytoplasmic transport
GO:0007420	0.00561285	1.5605	brain development
GO:0008380	0.00593673	3.40422	RNA splicing
GO:0051281	0.00615937	#DIV/0!	positive regulation of release of sequestered calcium ion into cytosol
GO:1902692	0.00615937	#DIV/0!	regulation of neuroblast proliferation
GO:0016570	0.00674277	2.01169	histone modification
GO:0030705	0.00686162	3.05928	cytoskeleton-dependent intracellular transport
GO:0050769	0.00686162	3.05928	positive regulation of neurogenesis
GO:0051028	0.0071101	2.84171	mRNA transport
GO:0050657	0.00722696	2.67866	nucleic acid transport
GO:0051236	0.00722696	2.67866	establishment of RNA localization
GO:0031398	0.0089074	2.18086	positive regulation of protein ubiquitination
GO:0009411	0.0100466	2.73109	response to UV
GO:1901575	0.0102016	1.22395	organic substance catabolic process
GO:0006397	0.0106607	2.14639	mRNA processing
GO:0006357	0.0106673	1.30551	regulation of transcription from RNA polymerase II promoter
GO:0051249	0.0112616	1.69611	regulation of lymphocyte activation
GO:0050870	0.0113003	2.0795	positive regulation of T cell activation
GO:0002709	0.0114232	8.38697	regulation of T cell mediated immunity
GO:0090502	0.0114232	8.38697	RNA phosphodiester bond hydrolysis, endonucleolytic
GO:0001776	0.0115981	4.07105	leukocyte homeostasis
GO:0033554	0.012275	1.30753	cellular response to stress
GO:0007018	0.0123795	2.16925	microtubule-based movement
GO:0065003	0.0125851	1.33439	macromolecular complex assembly
GO:0002312	0.0128653	3.43609	B cell activation involved in immune response
GO:0000082	0.0129564	2.51129	G1/S transition of mitotic cell cycle
GO:0006289	0.0136248	3.05532	nucleotide-excision repair
GO:0021987	0.0136248	3.05532	cerebral cortex development
GO:0002440	0.0137075	2.37953	production of molecular mediator of immune response
GO:0072599	0.013976	2.48493	establishment of protein localization to endoplasmic reticulum
GO:0022618	0.0140012	2.80164	ribonucleoprotein complex assembly
GO:0043066	0.0144883	1.3973	negative regulation of apoptotic process
GO:0002708	0.0151089	4.95757	positive regulation of lymphocyte mediated immunity
GO:0002824	0.0151089	4.95757	positive regulation of adaptive immune response based on somatic recombination of immune receptors built from immunoglobulin superfamily domains
GO:0006271	0.0151089	4.95757	DNA strand elongation involved in DNA replication
GO:0044770	0.0157213	1.97361	cell cycle phase transition
GO:0044802	0.0162423	1.43994	single-organism membrane organization
GO:0071840	0.0163833	1.16468	cellular component organization or biogenesis
GO:0007626	0.0164635	2.10443	locomotory behavior
GO:0031397	0.0172467	2.15588	negative regulation of protein ubiquitination
GO:0032446	0.0174154	1.41817	protein modification by small protein conjugation
GO:0044706	0.0185684	1.74254	multi-multicellular organism process
GO:0000060	0.0186174	7.62087	protein import into nucleus, translocation
GO:0043029	0.0186174	7.62087	T cell homeostasis
GO:0051865	0.0186174	7.62087	protein autoubiquitination
GO:0032649	0.0188754	3.24364	regulation of interferon-gamma production
GO:0002521	0.0189003	1.50268	leukocyte differentiation
GO:0021695	0.0191151	#DIV/0!	cerebellar cortex development
GO:0030317	0.0191151	#DIV/0!	sperm motility
GO:0050850	0.0191151	#DIV/0!	positive regulation of calcium-mediated signaling
GO:0050922	0.0191151	#DIV/0!	negative regulation of chemotaxis
GO:0006614	0.0192231	2.3882	SRP-dependent cotranslational protein targeting to membrane
GO:0060548	0.019491	1.35912	negative regulation of cell death
GO:0060401	0.0196178	2.51018	cytosolic calcium ion transport
GO:0030217	0.0198307	2.01027	T cell differentiation
GO:0043933	0.0202948	1.55083	macromolecular complex subunit organization
GO:0033365	0.0203094	1.40502	protein localization to organelle
GO:0034655	0.0205505	1.25613	nucleobase-containing compound catabolic process
GO:0006351	0.0205567	1.18626	transcription, DNA-templated
GO:0007005	0.0227513	1.61651	mitochondrion organization
GO:0051171	0.0229219	1.16336	regulation of nitrogen compound metabolic process
GO:0048518	0.0230667	1.16275	positive regulation of biological process
GO:0046907	0.0231179	1.2605	intracellular transport
GO:0007052	0.0234033	4.57403	mitotic spindle organization
GO:0042771	0.0234033	4.57403	intrinsic apoptotic signaling pathway in response to DNA damage by p53 class mediator
GO:0043044	0.0234033	4.57403	ATP-dependent chromatin remodeling
GO:0045058	0.0234033	4.57403	T cell selection
GO:0050865	0.0248124	1.51527	regulation of cell activation
GO:0019058	0.0257902	1.58698	viral life cycle
GO:0009451	0.0261167	3.55875	RNA modification
GO:0071453	0.0262327	2.29157	cellular response to oxygen levels
GO:0045786	0.0269298	1.55913	negative regulation of cell cycle
GO:0002819	0.0270856	2.39989	regulation of adaptive immune response
GO:0002562	0.0274498	3.05137	somatic diversification of immune receptors via germline recombination within a single locus
GO:0019233	0.0274498	3.05137	sensory perception of pain
GO:0019362	0.0274498	3.05137	pyridine nucleotide metabolic process
GO:0000278	0.0276368	1.6834	mitotic cell cycle
GO:0006405	0.0278672	2.74714	RNA export from nucleus
GO:0044249	0.0293015	1.14425	cellular biosynthetic process
GO:0000096	0.0301362	6.8555	sulfur amino acid metabolic process
GO:0009066	0.0301362	6.8555	aspartate family amino acid metabolic process
GO:0016575	0.0301362	6.8555	histone deacetylation
GO:0036293	0.0307687	1.62799	response to decreased oxygen levels
GO:0043900	0.0307687	1.62799	regulation of multi-organism process
GO:2001141	0.0312698	1.16948	regulation of RNA biosynthetic process
GO:2000112	0.0312954	1.1646	regulation of cellular macromolecule biosynthetic process
GO:0010604	0.0313752	1.19777	positive regulation of macromolecule metabolic process
GO:0009161	0.0321072	1.43404	ribonucleoside monophosphate metabolic process
GO:0032388	0.0324844	1.857	positive regulation of intracellular transport
GO:0002707	0.0336638	#DIV/0!	negative regulation of lymphocyte mediated immunity
GO:0002828	0.0336638	#DIV/0!	regulation of type 2 immune response
GO:0007620	0.0336638	#DIV/0!	copulation
GO:0008089	0.0336638	#DIV/0!	anterograde axon cargo transport
GO:0010460	0.0336638	#DIV/0!	positive regulation of heart rate
GO:0015813	0.0336638	#DIV/0!	L-glutamate transport
GO:0030214	0.0336638	#DIV/0!	hyaluronan catabolic process
GO:0032673	0.0336638	#DIV/0!	regulation of interleukin-4 production
GO:0035196	0.0336638	#DIV/0!	production of miRNAs involved in gene silencing by miRNA
GO:0045912	0.0336638	#DIV/0!	negative regulation of carbohydrate metabolic process
GO:0051567	0.0336638	#DIV/0!	histone H3-K9 methylation
GO:0051584	0.0336638	#DIV/0!	regulation of dopamine uptake involved in synaptic transmission
GO:0051934	0.0336638	#DIV/0!	catecholamine uptake involved in synaptic transmission
GO:0090494	0.0336638	#DIV/0!	dopamine uptake
GO:0097035	0.0336638	#DIV/0!	regulation of membrane lipid distribution
GO:1902622	0.0336638	#DIV/0!	regulation of neutrophil migration
GO:2000179	0.0336638	#DIV/0!	positive regulation of neural precursor cell proliferation
GO:0002696	0.0358279	1.63559	positive regulation of leukocyte activation
GO:0006446	0.0359265	4.19085	regulation of translational initiation
GO:0006739	0.0359265	4.19085	NADP metabolic process
GO:0007628	0.0359265	4.19085	adult walking behavior
GO:0032107	0.0359265	4.19085	regulation of response to nutrient levels
GO:0050795	0.0371466	1.91034	regulation of behavior
GO:0048285	0.0380942	1.40529	organelle fission
GO:0000723	0.0383987	2.41611	telomere maintenance
GO:0022904	0.0383987	2.41611	respiratory electron transport chain
GO:0051928	0.0383987	2.41611	positive regulation of calcium ion transport
GO:0000288	0.0386475	3.30297	nuclear-transcribed mRNA catabolic process, deadenylation-dependent decay
GO:0006368	0.0386475	3.30297	transcription elongation from RNA polymerase II promoter
GO:0006383	0.0386475	3.30297	transcription from RNA polymerase III promoter
GO:0008038	0.0386475	3.30297	neuron recognition
GO:0031532	0.0386475	3.30297	actin cytoskeleton reorganization
GO:0031577	0.0386475	3.30297	spindle checkpoint
GO:0042116	0.0386475	3.30297	macrophage activation
GO:0048511	0.0386763	1.64001	rhythmic process
GO:0007067	0.0391937	1.50815	mitotic nuclear division
GO:0007229	0.0393097	2.59328	integrin-mediated signaling pathway
GO:0016579	0.0393097	2.59328	protein deubiquitination
GO:0015837	0.0395363	2.85929	amine transport
GO:0016445	0.0395363	2.85929	somatic diversification of immunoglobulins
GO:0021872	0.0395363	2.85929	forebrain generation of neurons
GO:0045621	0.0395363	2.85929	positive regulation of lymphocyte differentiation
GO:0006281	0.0435665	1.57299	DNA repair
GO:0044744	0.0441125	1.60001	protein targeting to nucleus
GO:1902593	0.0441125	1.60001	single-organism nuclear import
GO:0050852	0.0449248	2.03566	T cell receptor signaling pathway
GO:0002683	0.0451102	1.6504	negative regulation of immune system process
GO:0044267	0.0474113	1.14978	cellular protein metabolic process
GO:0071456	0.047622	2.09858	cellular response to hypoxia
GO:0006200	0.0479999	1.46276	ATP catabolic process
GO:0002252	0.0480791	1.32641	immune effector process
GO:0002293	0.0483912	6.09087	alpha-beta T cell differentiation involved in immune response
GO:0007189	0.0483912	6.09087	adenylate cyclase-activating G-protein coupled receptor signaling pathway
GO:0007566	0.0483912	6.09087	embryo implantation
GO:0021884	0.0483912	6.09087	forebrain neuron development
GO:0042093	0.0483912	6.09087	T-helper cell differentiation
GO:0051580	0.0483912	6.09087	regulation of neurotransmitter uptake
GO:0090200	0.0483912	6.09087	positive regulation of release of cytochrome c from mitochondria
GO:0044708	0.0488862	1.44513	single-organism behavior
GO:0006732	0.0490076	1.73211	coenzyme metabolic process

## Sheet: BlackGeneCluster
GOBPID	Pvalue	OddsRatio	Term
GO:0009404	0.000502854	35.328	toxin metabolic process
GO:0007565	0.000789041	3.13849	female pregnancy
GO:0051930	0.00916554	13.2088	regulation of sensory perception of pain
GO:0000012	0.010513	NA	single strand break repair
GO:0006499	0.010513	NA	N-terminal protein myristoylation
GO:0006517	0.010513	NA	protein deglycosylation
GO:0006570	0.010513	NA	tyrosine metabolic process
GO:0008616	0.010513	NA	queuosine biosynthetic process
GO:0010962	0.010513	NA	regulation of glucan biosynthetic process
GO:0018963	0.010513	NA	phthalate metabolic process
GO:0032070	0.010513	NA	regulation of deoxyribonuclease activity
GO:0045725	0.010513	NA	positive regulation of glycogen biosynthetic process
GO:0046520	0.010513	NA	sphingoid biosynthetic process
GO:0050756	0.010513	NA	fractalkine metabolic process
GO:0051414	0.010513	NA	response to cortisol
GO:0022404	0.0132874	NA	molting cycle process
GO:0021988	0.0138838	5.87911	olfactory lobe development
GO:0031069	0.0138838	5.87911	hair follicle morphogenesis
GO:0071359	0.0138838	5.87911	cellular response to dsRNA
GO:0031960	0.0149255	2.66189	response to corticosteroid
GO:0007567	0.0169448	8.80319	parturition
GO:0051567	0.0169448	8.80319	histone H3-K9 methylation
GO:0007205	0.0200816	5.03771	protein kinase C-activating G-protein coupled receptor signaling pathway
GO:0042633	0.0241101	2.81488	hair cycle
GO:0043200	0.0249944	3.11875	response to amino acid
GO:0007029	0.027096	6.63369	endoplasmic reticulum organization
GO:0007413	0.0274234	6.6004	axonal fasciculation
GO:0045907	0.0274234	6.6004	positive regulation of vasoconstriction
GO:0046320	0.0274234	6.6004	regulation of fatty acid oxidation
GO:0046854	0.0274234	6.6004	phosphatidylinositol phosphorylation
GO:0031644	0.0277353	4.40667	regulation of neurological system process
GO:0033692	0.0277353	4.40667	cellular polysaccharide biosynthetic process
GO:0019882	0.028073	1.91663	antigen processing and presentation
GO:0002689	0.0293907	17.5703	negative regulation of leukocyte chemotaxis
GO:0031054	0.0293907	17.5703	pre-miRNA processing
GO:0031659	0.0293907	17.5703	positive regulation of cyclin-dependent protein serine/threonine kinase activity involved in G1/S transition of mitotic cell cycle
GO:0032429	0.0293907	17.5703	regulation of phospholipase A2 activity
GO:0033594	0.0293907	17.5703	response to hydroxyisoflavone
GO:0044342	0.0293907	17.5703	type B pancreatic cell proliferation
GO:0045654	0.0293907	17.5703	positive regulation of megakaryocyte differentiation
GO:0046599	0.0293907	17.5703	regulation of centriole replication
GO:0060318	0.0293907	17.5703	definitive erythrocyte differentiation
GO:0061304	0.0293907	17.5703	retinal blood vessel morphogenesis
GO:0071335	0.0293907	17.5703	hair follicle cell proliferation
GO:0071786	0.0293907	17.5703	endoplasmic reticulum tubular network organization
GO:1901021	0.0293907	17.5703	positive regulation of calcium ion transmembrane transporter activity
GO:0000079	0.0305366	2.94459	regulation of cyclin-dependent protein serine/threonine kinase activity
GO:0030879	0.0307812	2.44186	mammary gland development
GO:0043523	0.0311702	2.07713	regulation of neuron apoptotic process
GO:0007601	0.0356335	2.35975	visual perception
GO:0046902	0.0368254	2.78877	regulation of mitochondrial membrane permeability
GO:0001776	0.0384263	3.15031	leukocyte homeostasis
GO:0010906	0.0384263	3.15031	regulation of glucose metabolic process
GO:1901216	0.0384263	3.15031	positive regulation of neuron death
GO:0001782	0.0405965	5.27872	B cell homeostasis
GO:0008631	0.0405965	5.27872	intrinsic apoptotic signaling pathway in response to oxidative stress
GO:0035329	0.0405965	5.27872	hippo signaling
GO:0071622	0.0405965	5.27872	regulation of granulocyte chemotaxis
GO:0043066	0.043089	1.47683	negative regulation of apoptotic process
GO:0009314	0.0435322	1.65314	response to radiation
GO:0042063	0.0462697	2.09637	gliogenesis
GO:0006631	0.0475334	1.80315	fatty acid metabolic process

## Sheet: BrownGeneCluster
GOBPID	Pvalue	OddsRatio	Term
GO:0045454	8.6244e-05	10.3519	cell redox homeostasis
GO:0015949	0.000822914	20.5443	nucleobase-containing small molecule interconversion
GO:0006733	0.00106239	4.87197	oxidoreduction coenzyme metabolic process
GO:0035601	0.00123475	6.8759	protein deacylation
GO:0072524	0.0017582	6.23851	pyridine-containing compound metabolic process
GO:0006536	0.00178475	13.6922	glutamate metabolic process
GO:0016578	0.00266805	30.7317	histone deubiquitination
GO:0019322	0.00266805	30.7317	pentose biosynthetic process
GO:0090304	0.0027607	1.41018	nucleic acid metabolic process
GO:0043486	0.00331859	10.2661	histone exchange
GO:0046685	0.00331859	10.2661	response to arsenic-containing substance
GO:0090311	0.00331859	10.2661	regulation of protein deacetylation
GO:0006725	0.00421764	1.52295	cellular aromatic compound metabolic process
GO:0046483	0.00472688	1.36512	heterocycle metabolic process
GO:0000375	0.0053534	2.78354	RNA splicing, via transesterification reactions
GO:0006740	0.0055549	8.2104	NADPH regeneration
GO:0002931	0.00622736	15.3613	response to ischemia
GO:0016568	0.00635589	2.01397	chromatin modification
GO:1901360	0.00661471	1.34547	organic cyclic compound metabolic process
GO:0006807	0.00772243	1.33085	nitrogen compound metabolic process
GO:0001732	0.0080156	NA	formation of translation initiation complex
GO:0006554	0.0080156	NA	lysine catabolic process
GO:0009051	0.0080156	NA	pentose-phosphate shunt, oxidative branch
GO:0017187	0.0080156	NA	peptidyl-glutamic acid carboxylation
GO:0031053	0.0080156	NA	primary miRNA processing
GO:0031427	0.0080156	NA	response to methotrexate
GO:0045820	0.0080156	NA	negative regulation of glycolytic process
GO:0070932	0.0080156	NA	histone H3 deacetylation
GO:0071578	0.0080156	NA	zinc ion transmembrane import
GO:0090050	0.0080156	NA	positive regulation of cell migration involved in sprouting angiogenesis
GO:1901029	0.0080156	NA	negative regulation of mitochondrial outer membrane permeabilization involved in apoptotic signaling pathway
GO:2000678	0.0080156	NA	negative regulation of transcription regulatory region DNA binding
GO:0043967	0.00861154	6.83996	histone H4 acetylation
GO:0016570	0.00864128	2.34953	histone modification
GO:0050880	0.00872883	3.17695	regulation of blood vessel size
GO:0019752	0.00873028	1.65048	carboxylic acid metabolic process
GO:0000278	0.00883534	1.6616	mitotic cell cycle
GO:0055114	0.00974728	1.64801	oxidation-reduction process
GO:0006396	0.0107315	1.81242	RNA processing
GO:0006084	0.0116318	10.2378	acetyl-CoA metabolic process
GO:0010226	0.0116318	10.2378	response to lithium ion
GO:0072525	0.0116318	10.2378	pyridine-containing compound biosynthetic process
GO:0016052	0.0116489	2.58645	carbohydrate catabolic process
GO:0015931	0.0122069	2.73502	nucleobase-containing compound transport
GO:0000122	0.0122552	1.81301	negative regulation of transcription from RNA polymerase II promoter
GO:0009628	0.0131153	1.59557	response to abiotic stimulus
GO:0006082	0.0140236	1.56585	organic acid metabolic process
GO:0006473	0.0145587	3.13553	protein acetylation
GO:0071456	0.0145587	3.13553	cellular response to hypoxia
GO:0006732	0.0153269	3.49737	coenzyme metabolic process
GO:0044260	0.0160574	1.28871	cellular macromolecule metabolic process
GO:0046496	0.0169849	5.18421	nicotinamide nucleotide metabolic process
GO:0006007	0.0175752	5.12691	glucose catabolic process
GO:0035383	0.0175752	5.12691	thioester metabolic process
GO:0090502	0.0175752	5.12691	RNA phosphodiester bond hydrolysis, endonucleolytic
GO:0000245	0.0190171	7.67607	spliceosomal complex assembly
GO:0006303	0.0190171	7.67607	double-strand break repair via nonhomologous end joining
GO:0009067	0.0190171	7.67607	aspartate family amino acid biosynthetic process
GO:0019674	0.0190171	7.67607	NAD metabolic process
GO:0070918	0.0190171	7.67607	production of small RNA involved in gene silencing by RNA
GO:0051168	0.0199613	2.66054	nuclear export
GO:0018393	0.0202796	3.24729	internal peptidyl-lysine acetylation
GO:0071453	0.020617	2.88296	cellular response to oxygen levels
GO:0045934	0.0206804	1.54345	negative regulation of nucleobase-containing compound metabolic process
GO:0009066	0.0223034	20.589	aspartate family amino acid metabolic process
GO:0006534	0.0226175	20.4255	cysteine metabolic process
GO:0006568	0.0226175	20.4255	tryptophan metabolic process
GO:0006975	0.0226175	20.4255	DNA damage induced protein phosphorylation
GO:0015886	0.0226175	20.4255	heme transport
GO:0019042	0.0226175	20.4255	viral latency
GO:0019441	0.0226175	20.4255	tryptophan catabolic process to kynurenine
GO:0019509	0.0226175	20.4255	L-methionine biosynthetic process from methylthioadenosine
GO:0021960	0.0226175	20.4255	anterior commissure morphogenesis
GO:0031954	0.0226175	20.4255	positive regulation of protein autophosphorylation
GO:0032727	0.0226175	20.4255	positive regulation of interferon-alpha production
GO:0043102	0.0226175	20.4255	amino acid salvage
GO:0043950	0.0226175	20.4255	positive regulation of cAMP-mediated signaling
GO:0046218	0.0226175	20.4255	indolalkylamine catabolic process
GO:0052695	0.0226175	20.4255	cellular glucuronidation
GO:0060215	0.0226175	20.4255	primitive hemopoiesis
GO:0071265	0.0226175	20.4255	L-methionine biosynthetic process
GO:0075713	0.0226175	20.4255	establishment of integrated proviral latency
GO:0097052	0.0226175	20.4255	L-kynurenine metabolic process
GO:0048747	0.0227976	3.66674	muscle fiber development
GO:0016071	0.0229161	1.65044	mRNA metabolic process
GO:0010629	0.0247677	1.528	negative regulation of gene expression
GO:1902679	0.0252163	1.55908	negative regulation of RNA biosynthetic process
GO:0044238	0.0255409	1.28274	primary metabolic process
GO:0006006	0.0262585	2.3441	glucose metabolic process
GO:0000184	0.0265097	2.4978	nuclear-transcribed mRNA catabolic process, nonsense-mediated decay
GO:0098656	0.0265097	2.4978	anion transmembrane transport
GO:1902476	0.0282293	3.42127	chloride transmembrane transport
GO:0002711	0.0284362	6.13902	positive regulation of T cell mediated immunity
GO:0035195	0.0284362	6.13902	gene silencing by miRNA
GO:0018205	0.0326856	2.57176	peptidyl-lysine modification
GO:0051188	0.0326856	2.57176	cofactor biosynthetic process
GO:0006790	0.0329186	2.12708	sulfur compound metabolic process
GO:0006406	0.0344162	3.20648	mRNA export from nucleus
GO:0009408	0.0344162	3.20648	response to heat
GO:0046365	0.0344162	3.20648	monosaccharide catabolic process
GO:0006403	0.0375758	2.48233	RNA localization
GO:0050658	0.0375758	2.48233	RNA transport
GO:0044271	0.0379534	1.26677	cellular nitrogen compound biosynthetic process
GO:0016441	0.0398768	5.11433	posttranscriptional gene silencing
GO:0007006	0.0401942	2.67933	mitochondrial membrane organization
GO:0044262	0.0411041	1.9576	cellular carbohydrate metabolic process
GO:0006353	0.0413801	3.01696	DNA-templated transcription, termination
GO:0006091	0.0417659	1.78837	generation of precursor metabolites and energy
GO:0000398	0.0422307	2.24324	mRNA splicing, via spliceosome
GO:0006000	0.0425669	10.2097	fructose metabolic process
GO:0006063	0.0425669	10.2097	uronic acid metabolic process
GO:0006089	0.0425669	10.2097	lactate metabolic process
GO:0006108	0.0425669	10.2097	malate metabolic process
GO:0006301	0.0425669	10.2097	postreplication repair
GO:0006555	0.0425669	10.2097	methionine metabolic process
GO:0006662	0.0425669	10.2097	glycerol ether metabolic process
GO:0006750	0.0425669	10.2097	glutathione biosynthetic process
GO:0007289	0.0425669	10.2097	spermatid nucleus differentiation
GO:0010644	0.0425669	10.2097	cell communication by electrical coupling
GO:0010801	0.0425669	10.2097	negative regulation of peptidyl-threonine phosphorylation
GO:0010818	0.0425669	10.2097	T cell chemotaxis
GO:0019359	0.0425669	10.2097	nicotinamide nucleotide biosynthetic process
GO:0021696	0.0425669	10.2097	cerebellar cortex morphogenesis
GO:0031573	0.0425669	10.2097	intra-S DNA damage checkpoint
GO:0042364	0.0425669	10.2097	water-soluble vitamin biosynthetic process
GO:0043248	0.0425669	10.2097	proteasome assembly
GO:0048340	0.0425669	10.2097	paraxial mesoderm morphogenesis
GO:0060004	0.0425669	10.2097	reflex
GO:0061013	0.0425669	10.2097	regulation of mRNA catabolic process
GO:0070306	0.0425669	10.2097	lens fiber cell differentiation
GO:0009890	0.042684	1.44006	negative regulation of biosynthetic process
GO:2000113	0.042832	1.46568	negative regulation of cellular macromolecule biosynthetic process
GO:0019438	0.0440931	1.25574	aromatic compound biosynthetic process
GO:0007093	0.0468532	1.98239	mitotic cell cycle checkpoint
GO:0006302	0.0478596	2.87152	double-strand break repair
GO:0016051	0.0482876	2.05963	carbohydrate biosynthetic process
GO:0048515	0.0485939	3.41386	spermatid differentiation
GO:0034599	0.0487414	2.32079	cellular response to oxidative stress
GO:0051351	0.0487414	2.32079	positive regulation of ligase activity
GO:0019319	0.0491355	2.8485	hexose biosynthetic process
GO:0044106	0.0491976	1.8912	cellular amine metabolic process
